# Supplementary material for: Genome-wide screening reveals the genetic basis of mammalian embryonic eye development
Source: BMC Biol. 2023 Feb 3;21:22. doi: 10.1186/s12915-022-01475-0 (PMC9898963; doi:10.1186/s12915-022-01475-0)
Supplement: Supplementary file 1 — Additional file 1: Table S1. Knockout mice exhibiting phenotypic embryonic eye defects. The embryonic eye defects were divided into four categories: Abnormal eyelid fusion, abnormal optic vesicle formation, microphthalmia, and anophthalmia. If a knockout strain of the gene has already been created, a PMID is listed, along with a description of the ocular defect, age, and zygosity of the mice upon diagnosis if pertinent. If there is an ocular defect present within humans (Human Eye PMID), or if there is a weak, potential correlation between the gene and an ocular defect in any species besides mice and humans (Associated Phenotypes), the PMID is listed as well. Any systemic co-phenotypes (numerical code listed below) associated with either homozygous or heterozygous mice are listed, along with the description of the heterozygous eye phenotype. From the IMPC database, if a photo of ocular defects was present in heterozygous adult mice, the type of photo taken was described in the spreadsheet. Additionally, from the same database, the phenotypic embryonic eye defects were labelled for each knockout strain, along with the age the mice were diagnosed with the defect (E9.5, E12.5, E15.5, E18.5), their homozygous viability, the zygosity of the mice with the phenotypic eye defect, and a ratio of mutant KO to normal KO mice by sex. In conclusion, the IMPC yielded 74 genes that created knockout strains with an embryonic eye defect, 27 of which had already had previously published mouse knockouts, but only15 of these knockouts exhibiting an eye abnormality. There are a total of 59 genes that are associated with embryonic eye defects in mice of which 19 genes had a previously reported human eye phenotype. Therefore, there are a total of 40 genes not previously associated with eye defects; these are bolded and highlighted in red in the first column of the table. 1 = Endocrine/exocrine 11 = Respiratory 2 = Taste/olfaction 12 = Cardiovascular 3 = Ear, hearing, vestibular 13 = Behav [file 12915_2022_1475_MOESM1_ESM.zip › Additional File 1- Table S1.xlsx]

## Sheet: Sheet1
Gene	Gene Name	Published Mouse Eye (PMID)	Age, Zygosity of Mice	Human Eye PMID	KO Mouse PMID	Associated Phenotypes	HOM Co-Phenotypes	HET Co-Phenotypes	HET Eye Phenotypes	Picture	IMPC Mouse Phenotype	IMPC Age of Diagnosis	IMPC Zygosity	IMPC HOM Viability	IMPC Phenotyping Center	Female Embryos	Male Embryos	Human Map Position	OMIM Listing	OMIM Phenotype	Subcellular Location from UniProt
Acvr2a	activin receptor IIA	7885474 Subtle eyelid closure defect in E18.5 embryos	-	-	7885474	20066439-Associated with holoprosencephaly	4,15,17,18,19	7	-	HOM-Slit lamp	Microphthalmia, Anophthalmia	E15.5	HOM	HOM-Subviable	TCP	M: 1/1; A: 1/1	M: 1/1; A: 2/2	2q22.3-q23.1	102581	-	Plasma membrane
Aff4	ALF transcription elongation factor 4	-	-	25730767-cataracts-proptosis-hypertelomeris-	-	-	4,12,14,15,17,18,19	7,8,9,13,15,20	-	-	Microphthalmia	E15.5	HOM	HOM-Lethal	UC Davis	M: NA; A: 2/6	A: NA; A: 0/2	5q31.1	604417	CHOPS Syndrome	Nucleus, Cytoplasm, Cell Membrane
Aldh1a3	aldehyde dehydrogenase 1 family member A3	35159132- Microphthalmia, eyelid defects	E10.5, HOM	23312594- Microphthalmia	35159132	-	18,19	13,14	-	-	Microphthalmia	E15.5	HOM	HOM-Lethal	JAX	5/7	1/2	15q26.3	600463	Microphthalmia, isolated 8	Cytosol
Alg10b	asparagine-linked glycosylation 10B (alpha-1,2-glucosyltransferase)	-	-	-	24303013	-	3,4,8,9,12,13,14,15,17,18, 19	9,12,13,14,15,17	-	-	Abnormal optic vesicle formation	E9.5	HOM	HOM-Lethal	JAX	2/5	1/5	12q12	603313	Long QT syndrome, acquired, reduced susceptibility to	Endoplasmic Reticulum, Plasma membrane
Anapc15	anaphase promoting complex C subunit 15	-	-	-	-	-	4,9,13,14,15,17,18,19	15,17	-	HET-Funduscopy	Microphthalmia, Anophthalmia	E15.5	HOM	HOM-Lethal	JAX	M: 2/6; A: 3/6	M: -; A: -	11q13.4	614717	-	Cytosol, Nucleus
Ankrd52	ankyrin repeat domain 52	-	-	-	-	-	15,17,18,19	6,7,13,15,17	-	-	Microphthalmia, Anophthalmia	E18.5	HOM	HOM-Lethal	JAX	3/12	N/A	-	-	-	Cytoplasm., Nucleus
Atp13a1	ATPase 13A1	-	-	-	-	-	4,9,13,14,15,18,19	4,15,17,19	Anophthalmia	HET- Slit Lamp, Funduscopy	Anophthalmia	E15.5	HOM	HOM-Lethal	TCP	9/9	2/2	19p13.11	619118	-	Cell membrane, Endoplasmic reticulum membrane, Lysosomal membrane, Nuclear membrane
Axin2	axin 2	27701636-Ocular and extraocular defects, coloboma and micropththalmia	Embryo + Adult, HOM	-	27701636	-	4,8,10,15,17,18, 19	4,9,15,17, 19	Microphthalmia	-	Abnormal Eyelid Fusion, Microphthalmia, Anophthalmia	E18.5	HOM, HET	HOM-Lethal	BCM	EF: 4/6; M: 2/9; A: 1/6	EF: 0/2, M: 0/5; A: 3/3	17q24.1	604025	Oligodontia-colorectal cancer syndrome	Cytoskeleton, Cytosol, Nucleus
Bcl11b	B cell leukemia/lymphoma 11B	22450536- Born with eyelids open	Young, HOM	-	22450536	-	4,15,18, 19	12,13,14,15,17	-	-	Abnormal Eyelid Fusion	E18.5	HOM	HOM-Lethal	JAX	3/3	11/11	14q32.2	606558	Intellectual developmental disorder with dysmorphic facies, speech delay, and T-cell abnormalities	Nucleus
Bmi1	Bmi1 polycomb ring finger oncogene	26965367- Anomalies in Retinal Development and Degeneration of Cone Photoreceptors	-	-	31959867	-	14,15,17,18,19	4,14,15,17,19	Anophthalmia, Microphthalmia	-	Microphthalmia, Anophthalmia	E15.5	HOM, HET	HOM-Subviable	TCP	M: 2/2; A: 5/5	M: 1/1; A: -	10p12.2	164831	-	Cytosol, Nucleus
Bmp4	bone morphogenetic protein 4	9851982-Absence of lens induction during embryogenesis	Embryo, HOM	31053785-Microphthalmia	9851982	-	12,13,15,17,18	8,13,19	Microphthalmia, Abnormal optic disk morphology, Eyelids fail to open	-	Microphthalmia	E12.5	HET	HOM-Lethal	BCM	3/7	2/12	14q22.2	112262	Microphthalmia, syndromic 6	Endoplasmic reticulum lumen, Extracellular space
Cdk4	cyclin-dependent kinase 4	-	-	32219038-Vitreoretinopathy	11796521	-	14,15,16,17,18,19	4,7	-	HET-Fundoscopy	Microphthalmia	E15.5	HOM	HOM-Subviable	TCP	-	2/2	12q14.1	123829	Melanoma, cutaneous malignant, 3	Cytosol, Nucleus
Cep135	centrosomal protein 135	-	-	30531682-Polymorphism associated with progressive diabetic retinopathy	-	-	4,15,18,19	-	Cataract, Abnormal lens morphology	-	Microphthalmia	E12.5	HOM	HOM-Lethal	JAX	0/2	2/2	4q12	611423	Microcephaly 8, primary, autosomal recessive	Cytoskeleton, Cytosol
Chd1	chromodomain helicase DNA binding protein 1	-	-	-	-	-	18	4,6,7,13,16,17,19	Abnormal eye morphology, Anophthalmia		Abnormal eye morphology, Anophthalmia	E12.5	HET	HOM-Lethal	TCP	3/17	1/12	5q15-q21.1	602118	Pilarowski-Bjornsson syndrome	Nucleus, Cytoplasm
Cox6b1	cytochrome c oxidase, subunit 6B1	-	-	-	-	-	15,17,18,19	1,7,8,9	-	HET-Slit Lamp	Microphthalmia	E12.5	HOM	HOM-Lethal	TCP	5/9	0/4	19q13.12	124089	Mitochondrial complex IV deficiency	Mitochondria
Cplane1	ciliogenesis and planar polarity effector complex subunit 1	-	-	20301500- Joubert Syndrome	-	-	18,19	-	-	HET: Right eye, Funduscopy	Abnormal eye morphology	E12.5	HOM	HOM-Lethal	TCP	1/1	2/2	5p13.2	614571	Joubert syndrome 17; Orofaciodigital syndrome VI	Cytoplasm, Cytoskeleton
Cxcr4	C-X-C motif chemokine receptor 4	-	-	-	-	29081352- Retinal vasculogenesis in human eyes	8,14,15,17,18	6,15,17,19	Microphthalmia, Abnormal eye morphology, Persistence of hyaloid membrane	-	Microphthalmia	E15.5	HET	HOM-Lethal	UC Davis	3/4	3/7	2q22.1	162643	Myelokathexis, isolated; WHIM syndrome 1	Cell membrane, Lysosomal membrane, Nucleus
Dnmt3b	DNA methyltransferase 3B	27865785-Disorganization of retinal photoreceptors	-	20959668-Retinoblastoma	27865785	27865785-Sensory retinal disorders, vision loss	4,10,12,14,15,17,18,19	12,14	-	-	Microphthalmia	E15.5	HOM	HOM-Lethal	UC Davis	2/5	-	20q11.21	602900	Immunodeficiency-centromeric instability-facial anomalies syndrome 1	Nucleus
Dync1li1	dynein cytoplasmic 1 light intermediate chain 1	23628724-Impaired ciliogenesis of photoreceptors	Adult, HOM	-	23628724	-	1,16,18,19	1,6,9,11,14,16	Cataract	HET-Slit Lamp	Microphthalmia	E15.5	HOM	HOM-Subviable	TCP	1/1	1/1	3p22.3	615890	-	Cytosol, Cytoskeleton, Plasma Membrane
Dzip1l	DAZ interacting zinc finger protein 1 like	-	-	-	-	-	4,8,12,14,15,17,18,19	3,12,13	-	-	Microphthalmia, Anophthalmia	E15.5; E18.5	HOM	HOM-Lethal	JAX	M: 4/5; A: 4/6	M: 1/1	3q22.3	617570	Polycystic kidney disease 5	Cytoplasm, Cytoskeleton
Eef1d	eukaryotic translation elongation factor 1 delta	-	-	-	-	-	12,14,15,17,18	3,6,9,12,14,17,19,20	-	-	Microphthalmia	E15.5	HET	HOM-Lethal	UC Davis	4/10	0/12	8q24.3	130592	-	Cytoplasm, Nucleus
Elavl1	ELAV (embryonic lethal, abnormal vision)-like 1 (Hu antigen R)	-	-	24826067- Decreased motility and proliferation of corneal fibroblasts	31129047	20599775-Diabetic retinopathy in rats	15,17,18	12,15,17,19	Microphthalmia	-	Microphthalmia	E12.5	HET	HOM-Lethal	JAX	2/11	0/9	19p13.2	603466	-	Cytosol, Endoplasmic reticulum, Nucleus
Ercc4	ERCC excision repair 4, endonuclease catalytic subunit	-	-	-	-	-	18,19	12,13,15	-	-	Anophthalmia	E18.5	HOM	HOM-Lethal	JAX	2/2	0/7	16p13.12	133520	Fanconi anemia, Xeroderma pigmentosum	Nucleus
Faf2	Fas associated factor family member 2	-	-	-	-	-	4,12,13,15,17,18,19	12,13,14,15,17,19	Microphthalmia	-	Abnormal optic vesicle formation	E9.5	HOM	HOM-Lethal	UC Davis	1/5	2/3	5q35.2	616935	-	Cytoplasm, Endoplasmic reticulum membrane
Fgd1	FYVE, RhoGEF and PH domain containing 1	-	-	28103835-Aarskog Syndrome (blepharophimosis, telecanthus, hypertelorism, epicanthic folds)	-	-	4,14,15,17,18,19 (HEM)	4,15,17,19	Microphthalmia	-	Microphthalmia	E15.5	HEM, HET	HEM-Lethal	TCP	-	3/19	Xp11.22	300546	Aarskog-Scott syndrome	Cytosol, Cytoskeleton, Golgi apparatus
Focad	focadhesin	-	-	-	-	-	4,10,15,17,18,19	13,14	-	-	Anophthalmia	E18.5	HOM	HOM-Lethal	BCM	3/3	0/3	9p21.3	614606	Liver disease, severe congenital	Cell membrane, Cell junction
Folr1	folate receptor 1 (adult)	-	-	30413525-Corneal Abnormalities	31405972	-	3,4,8,9,12,13,15,17,18,19	1,12,14,16, 20	-	-	Abnormal optic vesicle formation	E9.5	HOM	HOM-Lethal	UC Davis	1/1	1/2	11q13.4	136430	Neurodegeneration due to cerebral folate transport deficiency	Endosome, Cell Membrane, Golgi Membrane, Endoplasmic Reticulum Membrane, Nucleus
Fuz	fuzzy planar cell polarity protein	-	-	-	21840926	-	4,8,10,12,14,15,18,19	-	-	-	Anophthalmia	E15.5	HOM	HOM-Lethal	UC Davis	5/5	-	19q13.33	610622	Neural tube defects, susceptibility to	Cytosol, Cytoskeleton, Extracellular
Gabpa	GA repeat binding protein, alpha	-	-	-	21705494	-	3,4,7,15,18,19	-	-	-	Anophthalmia	E15.5	HOM	HOM-Lethal	UC Davis	1/1	2/2	21q21.3	600609	-	Nucleus
Ggnbp2	gametogenetin binding protein 2	-	-	-	28592902	-	14,15,17,18,19	13,14,15,17,19	Anophthalmia	HET-Fundoscopy	Anophthalmia	E15.5	HOM, HET	HOM-Subviable	TCP	1/1	1/1	17q12	612275	-	Cytosol, Nucleus
Gne	glucosamine (UDP-N-acetyl)-2-epimerase/N-acetylmannosamine kinase	-	-	-	-	-	12,13,17,18	14,15,17,19	Microphthalmia, Persistence of hyaloid vascular system	-	Microphthalmia	E15.5	HET	HOM-Lethal	UC Davis	5/6	3/9	9p13.3	603824	Nonaka myopathy; Sialuria	Cytoplasm, Cytoskeleton
Grhl2	grainyhead like transcription factor 2	-	-	29499165- Posterior Polymorphous Corneal Dystrophy 4	-	-	4,8,12,13,15,17,18,19	12,13,17	-	-	Abnormal optic vesicle formation	E9.5	HOM	HOM-Lethal	UC Davis	3/6	2/2	8q22.3	608576	Corneal dystrophy; Deafness; Ectodermal dysplasia/short stature syndrome	Nuclear Membrane, Nucleus
Hesx1	HESX homeobox 1	19093031- Septo-Optic Dysplasia	15.5-17.5 dpc	10626545- Septo-Optic Dysplasia	19093031	-	4,10,15,18,19	-	Anophthalmia	-	Anophthalmia	E18.5	HOM	HOM-Lethal	JAX	5/5	6/6	3p14.3	601802	Growth hormone deficiency with pituitary anomalies; Septooptic dysplasia	Nucleus
Ino80c	INO80 complex subunit C	-	-	-	-	-	8,12,13,15,17,18	12,13,19	Eye hemorrhage	-	Anophthalmia	E12.5	HOM	HOM-Lethal	JAX	1/1	1/1	-	-	-	Nucleus, Cytoplasm
Inpp5e	inositol polyphosphate-5-phosphatase E	27998989-Anophthalmia	Young, HOM	29555955-Macular and cone/cone-rod dystrophies	30265301	-	4,8,13,14,15,18,19	-	-	-	Microphthalmia, Anophthalmia	E15.5	HOM	HOM-Lethal	TCP	M: 3/3; A: 1/3	M: 1/1; A: 2/4	9q34.3	613037	Joubert syndrome 1	Cytoskeleton, Cytosol, Golgi apparatus, Plasma Membrane
Laptm4b	lysosomal protein transmembrane 4 beta	-	-	-	-	-	4,13,14,15,17,18,19	13	-	-	Abnormal eye morphology	E12.5	HOM	HOM-Lethal	TCP	1/7	1/5	8q22.1	613296	-	Endomembrane system
Lrrc8a	leucine rich repeat containing 8A VRAC subunit A	-	-	30931966-Glaucoma	30243432	-	4,14,15,17,18,19	1,11,16	Abnormal eye morphology	-	Anophthalmia	E15.5	HOM	HOM-Lethal	TCP	1/1	1/1	9q34.11	608360	Agammaglobulinemia 5	Plasma Membrane
Mab21l2	mab-21 like 2	15385160- Rudimentary retina and lens	E9.5-E14.5	25719200- Coloboma, microcataract, and cataracts	15385160	31037784- Microphthalmia, colobomas, small, disorganized lenses and cornea dysgenesis in zebrafish	18	12,178,19	Microphthalmia, Anophthalmia, Abnormal eye morphology	-	Microphthalmia	E.9.5	HOM	HOM-Lethal	UC Davis	-	-	4q31.3	604357	Microphthalmia/coloboma and skeletal dysplasia syndrome	Nucleus, Cytoplasm
Maf	MAF bZIP transcription factor	10603348- Defective posterior lens formation	E11.5-E15.5	11772997- Cataract, ocular anterior segment dysgenesis and coloboma	10603348	12081646- Lens differentiation in chick embryos	12,14,15,17,18,19	1,6,12,13,14,15,16,19,20	Microphthalmia	-	Microphthalmia	E15.5	HOM/HET	HOM-Lethal	-	4/6	0/3	16q23.2	177075	Ayme-Gripp syndrome; Cataract 21, multiple types	Nucleus, Cytoplasm
Med1	mediator complex subunit 1	-	-	-	-	-	9,15,17,18,19	12,13,15,16,19	Abnormal eye morphology	-	Abnormal eye morphology	E12.5	HOM	HOM-Lethal	TCP	1/1	2/2	17q12	604311	-	Nucleus, Cytoplasm
Med13l	mediator complex subunit 13L	-	-	-	-	-	4,15,17,19	-	-	-	Microphthalmia	E15.5	HOM	-	UC Davis	3/3	2/5	12q24.21	608771	Impaired intellectual development and distinctive facial features with or without cardiac defects	Nucleus
Mllt10	MLLT10 histone lysine methyltransferase DOT1L cofactor	-	-	-	-	-	4,12,13,14,15,17,18,19	1,3,6,9,10,12,15,16,17,19	Microphthalmia	-	Microphthalmia	E15.5	HOM	HOM-Lethal	UC Davis	1/5	0/1	10p12.31	602409	Leukemia, acute myeloid	Nucleus, Cytoplasm
Mmachc	Metabolism Of Cobalamin Associated C	-	-	26825575- Nystagmus, strabismus, macular degeneration, optic nerve pallor, vascular changes to the eye	-	32186706- cblC retinopathy	4,8,9,14,15,17,18,19	6,11,16,20	-	HET- Left eye; Funduscopy	Abnormal eye morphology, Anophthalmia, Microphthalmia	E12.5; E15.5	HOM	HOM-Lethal	TCP	AEM: 3/4; M: 1/6; A: 4/6	AEM: 3/3; M: 1/4; A: 3/4	1p34.1	609831	Methylmalonic aciduria and homocystinuria, cblC type	Cytoplasm, Endoplasmic reticulum membrane
Mtf1	Metal Regulatory Transcription Factor 1	-	-	-	-	-	4,13,15,17,18,19	14,19	Abnormal retina morphology	HET- Funduscopy, Slit lamp	Microphthalmia, Anophthalmia	E12.5	HOM	HOM-Lethal	JAX	M: 0/5; A: 0/5	M: 2/5; A: 2/5	1p34.3	600172	-	Nucleus, Cytoplasm, Mitochondria
Mthfd2	methylenetetrahydrofolate dehydrogenase (NAD+ dependent), methenyltetrahydrofolate cyclohydrolase	-	-	-	-	-	4,7,9,15,17,18,19	12,13,19	Increased corneal thickness	HET- Fundoscopy	Microphthalmia	E12.5	HOM	HOM-Subviable	BCM	3/5	3/6	-	604887	-	Mitochondria, Extracellular space
Pax6	paired box 6	1684639- Absence of eyes	Young, HOM	32396632- Congenital Aniridia	1684639	28584125- Eue formation in Drosophila	4,10,12,15,17,18,19	6,12,13,17,19	Corneal opacity, Anophthalmia, Microphthalmia, Corneal vascularization, Abnormal eye morphology		Anophthalmia, Microphthalmia	E15.5	HOM (M), HET (A)	HOM-Lethal	UC Davis	5/5	3/3	11p13	607108	Coloboma; Morning glory disc anomaly; Aniridia; Anterior segment dysgenesis 5; Cataract with late-onset cornea dystrophy; Foveal hypoplasia; Keratitis; Optic nerve hypoplasia	Nucleus, Cytoplasm
Pcnp	PEST proteolytic signal containing nuclear protein	-	-	-	-	-	4,12,13,17,18,19	9,13,16,17	-	-	Abnormal eye morphology	E9.5	HOM	HOM-Lethal	UC Davis	2/7	1/4	3q12.3	615210	-	Nucleus
Pex6	peroxisomal biogenesis factor 6	-	-	29676688- Macular dystrophy and intraretina cysts from Heimler Syndrome	-	-	15,17,18,19	6,12,13,19	Abnormal retina BV morphology, Fused cornea and lens, Persistence of hyaloid vascular system, Abnormal cornea morphology, Abnormal iris morphology, Cataract, Iris synechia	HET- Fundoscopy, Slit lamp	Microphthalmia	E15.5	HOM	HOM-Lethal	TCP	1/2	1/10	6p21.1	601498	Heimler syndrome 2; Peroxisome biogenesis disorder 4A (Zellweger), 4B	Cytoplasm, Peroxisome membrane
Phgdh	3-phosphoglycerate dehydrogenase	-	-	-	14645240	25152457- Neu-Laxova Syndrome (shortened eyelids, proptosis)	4,12,13,14,15,17,18,19	13,14	-	-	Microphthalmia	E15.5	HOM	HOM-Lethal	KMPC	5/5	5/5	1p12	606879	Neu-Laxova syndrome 1	Cytsol, Extracellular Space
Pigq	phosphatidylinositol glycan anchor biosynthesis, class Q	-	-	-	-	-	3,4,8,9,12,13,14,15,17,18, 19	12	Abnormal retinal vasculature morphology	-	Abnormal optic vesicle formation	E9.5	HET	HOM-Lethal	BCM	1/1	3/3	16p13.3	605754	Epileptic encephalopathy, early infantile, 77	Endoplasmic reticulum membrane
Psph	phosphoserine phosphatase	27996060-Abnormalities in musculature, optic stalk, cup, lens morphology	E14.5, HOM-Lethal	-	27996060	25780012-Overexpression associated with poor prognosis in lacrimal gland adenoid cystic carcinoma	4,9,12,14,15,17,18,19	1,6,14	-	HET-Right fundus, Fundoscopy	Microphthalmia, Anophthalmia, Abnormal Eye Morphology (E12.5)	E15.5	HET	HOM-Lethal	TCP	M: N/A; A: N/A	M: N/A; A: N/A	7p11.2	172480	Phosphoserine phosphatase deficiency	Cytosol
Pygo2	pygopus 2	17428831-Microphthalmia	Neonatal (Lethal), HOM	-	17428831	-	4,8,12,13,14,17,18,19	1,13,16,20	-	-	Microphthalmia, Anophthalmia	E15.5	HOM	HOM-Lethal	TCP	M: 1/1; A: 1/2	M: 2/3; A: 0/2	1q21.3	606903	-	Nucleus
Rab34	RAB34, member RAS oncogene family	-	-	-	-	-	4,8,10,14,15,17,18,19	-	-	-	Anophthalmia	E15.5	HOM	HOM-Lethal	JAX	4/7	1/4	17q11.2	610917	-	Golgi Apparatus, Cytosol
Rbm45	RNA binding motif protein 45	-	-	-	-	-	4,8,12,14,15,17,18,19	7,14,15	-	-	Anophthalmia	E18.5	HOM	HOM-Lethal	JAX	3/3	1/1	2q31.2	608888	-	Cytoplasm, Nucleus
Rexo1	RNA Exonuclease 1 Homolog	-	-	-	-	-	4,8,12,13,15,17,18,19	15,17	-	-	Microphthalmia, Anophthalmia	E12.5; E18.5	HOM	HOM-Lethal	JAX	A: 5/6	M: 4/6; A: 2/9	19p13.3	609614	-	Cytoplasm, Nucleus
Rgl1	ral guanine nucleotide dissociation stimulator like 1	-	-	-	-	-	4,8,10,13,14,15,17,18,19	6,12,13,15,17,20	-	-	Microphthalmia, Anophthalmia	E15.5	HOM	HOM-Lethal	UC Davis	M: 2/3, A: 1/3	M: 4/4, A: 2/2	1q25.3	605667	-	Nucleus
Scrib	scribble planar cell polarity protein	-	-	24140112- Coloboma	-	-	4,12,13,15,17,18,19	14	-	HET-Funduscopy	Abnormal eye morphology	E12.5	HOM	HOM-Lethal	TCP	1/4	1/1	8q24.3	607733	-	Cytoplasm, Cell junction
Slc25a1	solute carrier family 25 (mitochondrial carrier, citrate transporter), member 1	-	-	-	28264506	-	3,4,7,8,9,10,13,14,15,17,18,19	7,8	-	HET-Right eye, Fundoscopy	Anophthalmia	E18.5	HOM	HOM-Lethal	BCM	2/3	0/2	22q11.21	190315	Myasthenic syndrome, congenital, 23, presynaptic	Mitochondria, Nucleus, Extracellular
Slc36a1	solute carrier family 36 member 1	-	-	-	-	-	15,17,18,19	7,9,10,19,20	Cararact	-	Anophthalmia	E12.5	HOM	HOM-Lethal	TCP	1/1	1/1	5q33.1	606561	-	Cell membrane, Lysosome membrane
Snx3	sorting nexin 3	-	-	12471201- Microphthalmia	-	-	4,8,9,10,13,14,15,17,18,19	6,14	-	-	Microphthalmia, Anophthalmia	E12.5	HOM	HOM-Lethal	JAX	M: 1/4; A: 4/4	M: 1/2; A: 4/4	6q21	605930	-	Cytosol, Endosome, Extracellular exosome, Cytoplasm
Ssr1	signal sequence receptor subunit 1	-	-	-	-	-	12,14,15,17,18,19	1,6,15,16,17,19,20	Microphthalmia, Abnormal vitreous body morphology, Cataract, Persistence of hyaloid vascular system	-	Microphthalmia	E15.5	HET	HOM-Lethal	UC Davis	4/14	3/20	6p24.3	600868	-	Cell membrane, Nucleus, Endoplasmic reticulum membrane
St14	ST14 transmembrane serine protease matriptase	-	-	-	-	-	8,9,15,17,18,19	-			Abnormal eye morphology	E12.5	HOM	HOM-Lethal	TCP	1/6	3/3	11q24.3	606797	Ichthyosis, congenital, autosomal recessive 11	Cell membrane
Stim1	stromal interaction molecule 1	-	-	-	32295816	19553616-Cataracts	12,18	19	Microphthalmia	-	Microphthalmia	E15.5	HET	HOM-Lethal	UC Davis	3/5	-	11p15.4	605921	Immunodeficiency 10	Endoplasmic reticulum, Cytoskeleton, Plasma membrane
Sufu	SUFU negative regulator of hedgehog signaling	-	-	34675124- Mild Joubert Syndrome	-	-	8,9,13,15,17,18,19	6,10,12,13,14	-	-	Abnormal eye morphology	E12.5	HOM	HOM-Lethal	TCP	N/A	2/3	10q24.32	607035	Basal cell nevus syndrome; Joubert syndrome 32; Medulloblastoma, desmoplastic	Cytoplasm, Nucleus
Tbc1d32	TBC1 domain family member 32	-	-	24285566- Oro-facio-digital syndrome type IX	-	-	4,8,10,12,14,15,17,18,19	-	-	-	Anophthalmia	E18.5	HOM	HOM-Lethal	JAX	5/5	4/4	6q22.31	615867	-	Cytoplasm, Cilium, Nucleus
Tctn3	tectonic family member 3	-	-	-	-	-	8,15,17,18,19	14	-	HET- Slit Lamp	Anophthalmia	E18.5	HOM	HOM-Lethal	JAX	-	-	10q24.1	613847	Joubert syndrome 18; Orofaciodigital syndrome IV	Cytoplasm, Cytoskeleton, Cell membrane
Tdo2	tryptophan 2,3-dioxygenase	-	-	32050636-Uveal melanoma	30106261	-	14,15,17,18,19	1,12,13,14,16	-	-	Microphthalmia	E15.5	HOM	HOM-Subviable	TCP	2/2	-	4q32.1	191070	Hypertryptophanemia	Cytosol
Tmem209	transmembrane protein 209	-	-	-	-	-	13,15,16,17,18,19	1,6,10,14,15,16,17	-	-	Microphthalmia, Anophthalmia	E18.5	HOM	HOM-Subviable	TCP	M: 3/5; A: 4/5	M: 0/7; A: 1/7	-	-	-	-
Togaram1	TOG Array Regulator Of Axonemal Microtubules 1	-	-	32747439- Microphthalmia	-	32747439- Primary ciliopathy in C. elegans	4,8,12,13,15,17,18,19	-	-	-	Microphthalmia, Anophthalmia	E12.5	HOM	HOM-Lethal	JAX	M: 4/4; A: 3/3	M:1/1	14q21.2	617618	Joubert syndrome 37	Cytoplasm, Cytoskeleton
Ube2f	ubiquitin conjugating enzyme E2 F (putative)	-	-	-	-	-	4,8,12,13,17,18,19	1,6,9,12,15,16,19	Abnormal eye morphology	-	Abnormal optic vesicle formation	E9.5	HOM	HOM-Lethal	UC Davis	0/4	2/2	2q37.3	617700	-	Nucleus, Cytoplasm
Ubn2	ubinuclein 2	-	-	-	-	-	4,15,16,17,18,19	6,13,19	Cataract	HET- Slit Lamp	Anophthalmia	E18.5	HOM	HOM-Lethal	TCP	3/6	1/6	7q34	613841	-	Nucleus
Uggt1	UDP-glucose glycoprotein glucosyltransferase 1	-	-	-	-	-	4,12,13,14,15,17,18,19	12,14,15,17,19,20	Abnormal vitreous body morphology, Cataract	-	Anophthalmia	E15.5	HOM	HOM-Lethal	UC Davis	1/1	1/2	2q14.3	605897	-	Endoplasmic reticulum lumen, Cytoplasm
Vps26c	VPS26 endosomal protein sorting factor C	-	-	-	-	-	18,19	9,13,19	Abnormal cornea morphology	HET-Slit Lamp	Microphthalmia	E12.5	HOM	HOM-Lethal	JAX	2/2	N/A	21q22.13	605298	-	Nucleus, Cytoplasm, Endosome
Zfp503	zinc finger protein 503	-	-	-	-	-	14,15,17,18,19	14,15,17	-	-	Anophthalmia	E15.5	HOM	HOM-Lethal	UC Davis	3/4	5/5	-	-	-	Nucleus
