# Supplementary material for: Genome-wide screening reveals the genetic basis of mammalian embryonic eye development
Source: BMC Biol. 2023 Feb 3;21:22. doi: 10.1186/s12915-022-01475-0 (PMC9898963; doi:10.1186/s12915-022-01475-0)
Supplement: Supplementary file 1 — Additional file 1: Table S1. Knockout mice exhibiting phenotypic embryonic eye defects. The embryonic eye defects were divided into four categories: Abnormal eyelid fusion, abnormal optic vesicle formation, microphthalmia, and anophthalmia. If a knockout strain of the gene has already been created, a PMID is listed, along with a description of the ocular defect, age, and zygosity of the mice upon diagnosis if pertinent. If there is an ocular defect present within humans (Human Eye PMID), or if there is a weak, potential correlation between the gene and an ocular defect in any species besides mice and humans (Associated Phenotypes), the PMID is listed as well. Any systemic co-phenotypes (numerical code listed below) associated with either homozygous or heterozygous mice are listed, along with the description of the heterozygous eye phenotype. From the IMPC database, if a photo of ocular defects was present in heterozygous adult mice, the type of photo taken was described in the spreadsheet. Additionally, from the same database, the phenotypic embryonic eye defects were labelled for each knockout strain, along with the age the mice were diagnosed with the defect (E9.5, E12.5, E15.5, E18.5), their homozygous viability, the zygosity of the mice with the phenotypic eye defect, and a ratio of mutant KO to normal KO mice by sex. In conclusion, the IMPC yielded 74 genes that created knockout strains with an embryonic eye defect, 27 of which had already had previously published mouse knockouts, but only15 of these knockouts exhibiting an eye abnormality. There are a total of 59 genes that are associated with embryonic eye defects in mice of which 19 genes had a previously reported human eye phenotype. Therefore, there are a total of 40 genes not previously associated with eye defects; these are bolded and highlighted in red in the first column of the table. 1 = Endocrine/exocrine 11 = Respiratory 2 = Taste/olfaction 12 = Cardiovascular 3 = Ear, hearing, vestibular 13 = Behav [file 12915_2022_1475_MOESM1_ESM.zip › Additional File 2- Table S2.xlsx]

## Sheet: Sheet1
Gold Standard List			Microphthalmia	Anophthalmia	Coloboma		IMPC		References (GS List)
Mouse	Human		SOX2	SOX2	SOX2		AXIN2		3-100 =31416264
Sox2	SOX2		OTX2	OTX2	OTX2		BCL11B		100,106 = 26046913
Otx2	OTX2		RAX	RAX	RAX		ALG10B		102-103 = 30374660
Rax	RAX		VSX2	VSX2	VSX2		LAPTM4B		104 = 29461140
Vsx2	VSX2		PAX6	PAX6	PAX6		MLLT10		105 = 30181649
Pax6	PAX6		STRA6	STRA6	STRA6		PIGQ		107 = 31327510
Stra6	STRA6		RARB	RARB	RARB		FOLR1		108-114 = 29198497
RarB	RARB		ALDH1A3	ALDH1A3	ALDH1A3		UGGT1		115 = 31176769
Aldh1a3	ALDH1A3		FOXE3	BMP4	FOXE3		MAF		116 = 30998249
Foxe3	FOXE3		BMP4	BMP7	BMP4		SNX3
Bmp4	BMP4		BMP7	GDF6	BMP7		CEP135
Bmp7	BMP7		GDF3	VAX1	GDF3		MTHFD2
Gdf3	GDF3		GDF6	SMOC1	GDF6		COX6B1
Gdf6	GDF6		ABCB6	FNBP4	ABCB6		CHD1
Abcb6	ABCB6		ATOH7	SHH	C12orf57		BMP4
Atoh7	ATOH7		C12orf57	NAA10	TENM3		CXCR4
Grcc10	C12orf57		TENM3	BCOR	SHH		ELAVL1
Tenm3	TENM3		VAX1	HCCS	MAB21L2		INO80C
Vax1	VAX1		C12orf57	MAB21L2	RBP4		PAX6
Smoc1	SMOC1		TENM3	RBP4	GLI2		TOGARAM1
Fnbp4	FNBP4		VAX1	GLI2	PORCN		PSPH
Shh	SHH		SHH	PORCN	FREM1		ACVR2A
Naa10	NAA10		BCOR	FRAS1	SMCHD1		INPP5E
Bcor	BCOR		HCCS	FREM1	SIX6		BMI1
Hccs	HCCS		MAB21L2	SIX6	TFAP2A		DNMT3B
Mab21l2	MAB21L2		RBP4	TFAP2A	PTCH1		ANAPC15
Rbp4	RBP4		GLI2	TCTN2	TBC1D32		PHGDH
Gli2	GLI2		PORCN	CSPP1	CHD7		CDK4
Porcn	PORCN		FRAS1	TBC1D32	HMGB3		MMACHC
Fras1	FRAS1		SMCHD1	CHD7	TMX3		PYGO2
Frem1	FREM1		SIX6	HMGB3	YAP1		TDO2
Smchd1	SMCHD1		TFAP2A	TMX3	IPO13		DYNC1LI1
Six6	SIX6		TCTN2	YAP1	MITF		GNE
Tfap2a	TFAP2A		COL4A1	COX7B	SMO		CPLANE1
Tctn2	TCTN2		PTCH1	NDUFB11	SRD5A3		MED1
Cspp1	CSPP1		TBC1D32	GJA3	SALL4		TBC1D32
Col4a1	COL4A1		CHD7	PIEZO2	FREM2		STIM1
Ptch1	PTCH1		MFRP		SIX3		SLC36A1
Tbc1d32	TBC1D32		PRSS56		PDE6D		SUFU
Chd7	CHD7		TMEM98		PAX2		UBN2
Mfrp	MFRP		HMGB3		KIF11		FGD1
Prss56	PRSS56		PXDN		PQBP1		HESX1
Tmem98	TMEM98		TMX3		ALX1		FOCAD
Hmgb3	HMGB3		YAP1		RERE		MED13L
Pxdn	PXDN		IPO13		SALL2		FAF2
Tmx3	TMX3		PITX3		CRIM1		TMEM209
Yap1	YAP1		NDP		WDR37		TCTN3
Ipo13	IPO13		MITF		MAF		ATP13A1
Pitx3	PITX3		FOXC1		FZD5		UBE2F
Ndp	NDP		CRPPA		PIGL		LRRC8A
Mitf	MITF		FANCL		ACTB		FUZ
Foxc1	FOXC1		SMO		ACTG1		ZNF503
Crppa	CRPPA		DOCK6		IGBP1		GABPA
Fancl	FANCL		CRYAA		MSX2		RAB34
Smo	SMO		FOXL2		BRPF1		GGNBP2
Dock6	DOCK6		CRYBA4		ZNF408		AFF4
Cryaa	CRYAA		ERCC6				ALDH1A3
Foxl2	FOXL2		ERCC5				DZIP1L
Cryba4	CRYBA4		ERCC1				EEF1D
Ercc6	ERCC6		SRD5A3				GRHL2
Ercc5	ERCC5		SALL4				SLC25A1
Ercc1	ERCC1		FREM2				PCNP
Srd5a3	SRD5A3		RPGRIP1L				PEX6
Sall4	SALL4		SLC25A24				SSR1
Frem2	FREM2		FAM111A				RGL1
Rpgrip1l	RPGRIP1L		SMG9				SCRIB
Slc25a24	SLC25A24		SIX3				VPS26C
Fam111a	FAM111A		PDE6D				ANKRD52
Smg9	SMG9		KMT2D				RBM45
Six3	SIX3		PAX2				REXO1
Pde6d	PDE6D		TMEM216				ERCC4
Kmt2d	KMT2D		CEP290				MAB21L2
Pax2	PAX2		KIF11				MTF1
Tmem216	TMEM216		SNX3				ST14
Cep290	CEP290		ZEB2
Kif11	KIF11		POMT1
Snx3	SNX3		POMT2
Zeb2	ZEB2		POMGNT1
Pomt1	POMT1		FKTN
Pomt2	POMT2		FKRP
Pomgnt1	POMGNT1		DAG1
Fktn	FKTN		B3GALNT2
Fkrp	FKRP		RAB3GAP1
Dag1	DAG1		RAB3GAP2
B3galnt2	B3GALNT2		NHS
Rab3gap1	RAB3GAP1		HMX1
Rab3gap2	RAB3GAP2		GJA1
Nhs	NHS		LRP5
Hmx1	HMX1		PQBP1
Gja1	GJA1		TUBB
Lrp5	LRP5		MAPRE2
Pqbp1	PQBP1		SALL1
Tubb5	TUBB		HDAC6
Mapre2	MAPRE2		ALX1
Sall1	SALL1		RERE
Hdac6	HDAC6		RAB18
Alx1	ALX1		CRIM1
Rere	RERE		COX7B
Rab18	RAB18		NDUFB11
Sall2	SALL2		GJA3
Cox7b	COX7B		PIEZO2
Ndufb11	NDUFB11
Gja3	GJA3
Piezo2	PIEZO2
Crim1	CRIM1
Wdr37	WDR37
Maf	MAF
Fzd5	FZD5
Pigl	PIGL
Actb	ACTB
Actg1	ACTG1
Igbp1	IGBP1
Msx2	MSX2
Brpf1	BRPF1
Zfp408	ZNF408
