# Supplementary material for: Genome-wide screening reveals the genetic basis of mammalian embryonic eye development
Source: BMC Biol. 2023 Feb 3;21:22. doi: 10.1186/s12915-022-01475-0 (PMC9898963; doi:10.1186/s12915-022-01475-0)
Supplement: Supplementary file 1 — Additional file 1: Table S1. Knockout mice exhibiting phenotypic embryonic eye defects. The embryonic eye defects were divided into four categories: Abnormal eyelid fusion, abnormal optic vesicle formation, microphthalmia, and anophthalmia. If a knockout strain of the gene has already been created, a PMID is listed, along with a description of the ocular defect, age, and zygosity of the mice upon diagnosis if pertinent. If there is an ocular defect present within humans (Human Eye PMID), or if there is a weak, potential correlation between the gene and an ocular defect in any species besides mice and humans (Associated Phenotypes), the PMID is listed as well. Any systemic co-phenotypes (numerical code listed below) associated with either homozygous or heterozygous mice are listed, along with the description of the heterozygous eye phenotype. From the IMPC database, if a photo of ocular defects was present in heterozygous adult mice, the type of photo taken was described in the spreadsheet. Additionally, from the same database, the phenotypic embryonic eye defects were labelled for each knockout strain, along with the age the mice were diagnosed with the defect (E9.5, E12.5, E15.5, E18.5), their homozygous viability, the zygosity of the mice with the phenotypic eye defect, and a ratio of mutant KO to normal KO mice by sex. In conclusion, the IMPC yielded 74 genes that created knockout strains with an embryonic eye defect, 27 of which had already had previously published mouse knockouts, but only15 of these knockouts exhibiting an eye abnormality. There are a total of 59 genes that are associated with embryonic eye defects in mice of which 19 genes had a previously reported human eye phenotype. Therefore, there are a total of 40 genes not previously associated with eye defects; these are bolded and highlighted in red in the first column of the table. 1 = Endocrine/exocrine 11 = Respiratory 2 = Taste/olfaction 12 = Cardiovascular 3 = Ear, hearing, vestibular 13 = Behav [file 12915_2022_1475_MOESM1_ESM.zip › Additional File 8- Table 3.xlsx]

## Sheet: Sheet1
IMPC-Genes						Gold Standard List Genes
Gene Symbol	Gene Name	Ciliopathy	Location within Cilium	PMID	Gene Symbol	Gene Name	Ciliopathy	Location within Cilium	PMID
CEP135	immunoglobulin (CD79A) binding protein 1	Sterility	Centriole	22898782	SHH	sonic hedgehog	Holoprosencephaly	Primary Cilium	26875496
INPP5E	inositol polyphosphate-5-phosphatase, 72 kDa	Joubert Syndrome 1	Cilia	27998989	GLI2	GLI family zinc finger 2	Craniofacial Ciliopathy	Primary Cilium	27802276
FUZ	fuzzy homolog (Drosophila)	Perinatal Lethal Short-Rib Polydactyly Syndromes	Planar Cell Polarity	29068549	TCTN2	tectonic family member 2	Nephronophthisis, Meckel Syndrome, Joubert Syndrome	Ciliary Membrane (Transition Zone)	28846093
TOGARAM1	TOG array regulatory of axonemal microtubules protein 1	Joubert Syndrome 37	Cilia	32453716	PTCH1	patched 1	Holoprosencephaly	Primary Cilium
TCTN3	tectonic family member 3	Joubert Syndrome 18	Cilia	32139166	SMO	smoothened, frizzled family receptor	Holoprosencephaly	Primary Cilium
SUFU	suppressor of fused homolog (Drosophila)	Joubert Syndrome 32	Cilia	34675124	RPGRIP1L	RPGRIP1-like	Meckel Syndrome, Joubert Syndrome	Primary Cilium	25398052
PEX6	peroxisomal biogenesis factor 6	Zellweger Syndrome/Heimler Syndrome 2	Photoreceptor cilia	26593283	PDE6D	phosphodiesterase 6D, cGMP-specific, rod, delta	Meckel Syndrome, Joubert Syndrome, Meckel-Gruber Syndrome, Bardet Biedl Syndrome	Primary Cilium	23150559
DZIP1L	DAZ interacting protein 1-like	polycystic kidney disease	Cilia	35211789	TMEM216	transmembrane protein 216	Meckel Syndrome, Joubert Syndrome	Base of Primary Cilium	20512146
					CEP290	centrosomal protein 290kDa	Leber Gongenital Amaurosis	Y-links of Ciliary Membrane (Transition Zone)	24664739
					TUBB	tubulin, beta class I	Immotile Cilia Syndrome	Microtubule	8270253
					HDAC6	histone deacetylase 6	Bardet-Biedl Syndrome	Primary Cilia (Retinal Pigment Epithelium)	30446775
					IGBP1	immunoglobulin (CD79A) binding protein 1	-	-	-
